# Supplementary material for: Genetic and Functional Dissection of the NFKB2 Gene: Implications for Milk Fatty Acid Biosynthesis in Dairy Cattle
Source: FASEB J. 2025 Jul 1;39(13):e70789. doi: 10.1096/fj.202501411R (PMC12210100; doi:10.1096/fj.202501411R)
Supplement: Supplementary file 1 — Table S1: Quantitative real‐time PCR (qRT‐PCR) primer information for NFKB2, GAPDH, MAVADL1 and 18 lipid related genes. Table S2: PCR primer information of NFKB2 gene. [file FSB2-39-e70789-s001.xlsx]

## Sheet: Table S1
Table S1 Quantitative real-time PCR (qRT-PCR) primer information for NFKB2, GAPDH, MAVADL1 and 17 lipid related genes
Primer	Primer sequences (5'-3')
NFKB2	F-CAGGTCTGGATGGCATCATT
	R-TGCTTAGGCTGTTCCACGAT
GAPDH	F-AGATGGTGAAGGTCGGAGTG
	R-CGTTCTCTGCCTTGACTGTG
MARVELD1	F-GGCCAGCTGTAAGATCATCACA
	R-TCTGATCACAGACAGAGCACCAT
MTOR	F-CCATCCTCTGCCAACGGTTCAC
	R-CTGCTTGTGCTGCTGGTCCTC
IKBKB	F-AACCTCCTGAAGATTGCGTGTAGC
	R-TTCAGCCACCAGGTCCTCACTC
FABP4	F-TCCAGTGTGATGCGGTGTGTA
	R-TGGATAGTGCAGCCAGTGTGA
ERBB2	F-TGGTGTTCGGCATCCTCATTAAGC
	R-GATCCGCATCTGAGCCTGATTGG
SCD	F-TCCTGTTGTTGTGCTTCATCC
	R-GGCATAACGGAATAAGGTGGC
FASN	F-ACCTCGTGAAGGCTGTGACTCA
	R-TGAGTCGAGGCCAAGGTCTGAA
RELB	F-GCACCGCCAGATCGCCATTG
	R-CCGCTTCTTGTCCACGCCATAG
MAP3K14	F-ACAGGATGGAGGACAAGCAGACC
	R-TCCAGCAGTTCCATGAAGATGTTGAC
LPL	F-ACACAGCTGAGGACACTTGCC
	R-GCCATGGATCACCACAAAGG
SLC27A1	F-GTACCAGCACGAAAGGCTCAA
	R-ATCACACGGCGCTCTTCAA
CD36	F-GTACAGATGCAGCCTCATTTCC
	R-TGGACCTGCAAATATCAGAGGA
NFKB1	F-TGTGGTGGAGGACTTGCTGAGG
	R-ATGGCTACATGGATGGCATTCAGAC
RELA	F-AGGAGCACGGACACCACCAAG
	R-AGCTCAGCCTCATAGAAGCCATCC
IL6	F-CACTGACCTGCTGGAGAAGATGC
	R-CCGAATAGCTCTCAGGCTGAACTG
PIK3CA	F-TCCTGATCTTCCTCGTGCTGCTC
	R-CAGGCCAATGGACAGTGTTCCTC
CDKN1A	F-ACCGAGACGCCGCTGGAG
	R-GGTCCAAGTGGTCCTCCTGAGAC
TRAF6	F-CACGCCACCTGCAAGAGAATACC
	R-GAGGCATGGTACATTGAGGCACAG
NFATC1	F-ACTCGCTGGTGGTGGAGATCC
	R-ACTGGCTCCGCTTCCTCTTCC

## Sheet: Table S2
Table S2 PCR primer information of NFKB2 gene
Primer	Location	Primer sequences (5'-3')	Product size (bp)	Annealing Temp (℃）
NFKB2-1	5'flanking region	F-TAAAAGGGGAACTCCCTGGT	619	60
		R-GCCAGGTGAGAGCATTTCAT
NFKB2-2	5'flanking region	F-TCAAGCCCTTGGGTATTCAC	442	60
		R-GGGGCAATAAAACTTGCTGA
NFKB2-3	5'flanking region	F-AACTTTATCAGTTTGGGCTTCC	503	60
		R-CCAATGCATGCAAGTGAAAA
NFKB2-4	5'flanking region	F-GGGAGGACATCTCCCAAAAT	500	60
		R-ACAGCTGGCCAGACTTTCAG
NFKB2-5	5'flanking region	F-TTTCCCTTATCCTCGGAAGAC	538**	60
		R-ACCAATCGGGAGTGACTCTG
NFKB2-6	exon 1	F-GGCAGAGCTAGTGCCTGTCT	501	60
		R-ATCTGCGGGCATACGTGTAG
NFKB2-7	exon 3,4,5	F-TGCTTTAGAGAGCTGAGAGGTG	703	60
		R-TCTGGCTCACCTTGACAGTG
NFKB2-8	exon 6,7	F-TGTCAAGGTGAGCCAGAGTG	675	60
		R-ACCCCTGGACTCCTCCTCTA
NFKB2-9	exon 8	F-TGTCCTCCATGTGACCAAAA	518	60
		R-ACAACCCCAAGAGACACAGG
NFKB2-10	exon 9,10,11	F-GGGCCATGGCTATTGTATCA	625	60
		R-AGTTCTTGGGACCCTCCAGT
NFKB2-11	exon 12,13,14	F-GGGAAAGGCCATTACCAGAG	774	60
		R-ACGTGTCTCCGTTCTCATCC
NFKB2-12	exon 14	F-GAGCTGCTGCATCGAGGTAT	350	60
		R-GGTCTGCCTAACTCCGGAAC
NFKB2-13	exon 15,16	F-TTTACTTTCGTGGGCTGGAG	613	60
		R-ACCTCACGTCCACTGTAGGC
NFKB2-14	exon 17	F-ACTGCTGCATGTACCCGACT	507	60
		R-GTGTGTTTCCCGCAAAGGT
NFKB2-15	exon 18	F-GACCAACCACTCCCTCACAC	778	60
		R-CTTGGAGCCCACATTAAGGA
NFKB2-16	exon 19,20	F-CCTCCCAATCCCCCAATC	485	60
		R-GCTGTGAGCAGGGGTCAG
NFKB2-17	exon 21,22	F-AGGAGGTCTCCCTTTCTCCA	672	60
		R-GCACTGTCCTCCTTCACCTC
NFKB2-18	exon 23	F-GCACAGGTAAAGGGACCGTA	549	60
		R-CTTGCTTCCCTCCTTCAGTG
NFKB2-19	3' flanking region	F-GACCAAGAGGCCCTCACAG	610	60
		R-GATGAAGGGAGCCGATTTCT
NFKB2-20	3' flanking region	F-CCAAGGACTGACTGTGACCA	674	60
		R-GAGGCTGCTGCCTATGATGT
NFKB2-21	3' flanking region	F-GGATGAACAAAGCACCCAGT	622	60
		R-AGCTTAAGAACGCCATCAGC
NFKB2-22	3' flanking region	F-CAGTGCGCAGGTAGAAGACA	506	60
		R-AGTGGCTCCAGCCCTTTC
NFKB2-23	3' flanking region	F-CTGAGACAGGCCCACTCC	520	60
		R-CAGAGACATGCTGGCTCAAG
Note:** SNPs were detected
